# Supplementary material for: Plasma-Induced Oxygen Vacancies in N-Doped Hollow NiCoPBA Nanocages Derived from Prussian Blue Analogue for Efficient OER in Alkaline Media
Source: Int J Mol Sci. 2023 May 25;24(11):9246. doi: 10.3390/ijms24119246 (PMC10252958; doi:10.3390/ijms24119246)
Supplement: Supplementary file 1 [file ijms-24-09246-s001.zip]

Archive with 1 entries (1 files):
- ijms-2393268-supplementary.pdf
